# Supplementary material for: Surviving Colonies of Pseudomonas aeruginosa Isolated In Vivo from Infected, Antibiotic-Treated Galleria mellonella Larvae Acquire an Antibiotic-Tolerant Phenotype
Source: Antibiotics (Basel). 2025 May 15;14(5):507. doi: 10.3390/antibiotics14050507 (PMC12108411; doi:10.3390/antibiotics14050507)
Supplement: Supplementary file 1 [file antibiotics-14-00507-s001.zip]

Archive with 1 entries (1 files):
- antibiotics-3598089-supplementary.pdf
